# Supplementary material for: Defining a Treatment Model for Self-Management of Fatigue in Rehabilitation of Acquired Brain Injury Using the Rehabilitation Treatment Specification System
Source: J Clin Med. 2023 Apr 28;12(9):3192. doi: 10.3390/jcm12093192 (PMC10179474; doi:10.3390/jcm12093192)
Supplement: Supplementary file 1 [file jcm-12-03192-s001.zip]

Archive with 1 entries (1 files):
- jcm-2253659-supplementary.pdf
